# Supplementary material for: Inhibition of Amyloid-β (Aβ)-Induced Cognitive Impairment and Neuroinflammation in CHI3L1 Knockout Mice through Downregulation of ERK-PTX3 Pathway
Source: Int J Mol Sci. 2024 May 19;25(10):5550. doi: 10.3390/ijms25105550 (PMC11122210; doi:10.3390/ijms25105550)
Supplement: Supplementary file 1 [file ijms-25-05550-s001.zip]

Archive with 1 entries (1 files):
- ijms-2942258-supplementary.pdf
